# Supplementary material for: DNA methylation-mediated suppression of TUSC1 expression regulates the malignant progression of esophagogastric junction cancer
Source: Clin Epigenetics. 2024 Jul 23;16:97. doi: 10.1186/s13148-024-01689-9 (PMC11267789; doi:10.1186/s13148-024-01689-9)
Supplement: Supplementary file 2 — Additional file 2. [file 13148_2024_1689_MOESM2_ESM.xlsx]

## Sheet: 最终
Pathology number	TUSC1 expression			Mean
202202584-13	0.5794	0.4826	0.6031	0.555033
202313957-2	0.5023	0.5136	0.4821	0.499333
202303124-8	0.2984	0.5061	0.4587	0.421067
202307329-19	0.2061	0.5061	0.4592	0.390467
202202752-21	0.3557	0.3619	0.3308	0.349467
202305415-16	0.2587	0.3086	0.4598	0.342367
202302756-4	0.2954	0.3687	0.3561	0.340067
202202259-21	0.3056	0.3584	0.3426	0.335533
202305413-16	0.2067	0.4019	0.3946	0.3344
202311161-6	0.3695	0.2561	0.3561	0.327233
202204214-6	0.3073	0.2852	0.3759	0.3228
202203540-8	0.3061	0.3785	0.269133	0.317911
202218271-16	0.2952	0.3061	0.3495	0.316933
202303230-2	0.3259	0.3365	0.2865	0.3163
202202894-7	0.3253	0.3012	0.293344	0.306615
202307036-6	0.2986	0.2912	0.3275	0.305767
202305517-6	0.2915	0.343	0.2812	0.305233
202202622-14	0.3052	0.3217	0.288	0.304967
202315099-6	0.2935	0.2833	0.3368	0.304533
202312333-5	0.3131	0.2972	0.2986	0.302967
202307464-8	0.3946	0.2564	0.2567	0.302567
202312440-12	0.2961	0.3546	0.2567	0.302467
202202845-9	0.3436	0.2751	0.286289	0.301663
202217765-11	0.2864	0.3067	0.3098	0.300967
202310588-18	0.2981	0.2864	0.3179	0.3008
202305927-16	0.3456	0.2598	0.2965	0.300633
202202844-15	0.3037	0.2841	0.298711	0.295504
202203371-10	0.2675	0.3853	0.2213	0.291367
202204570-7	0.3314	0.2572	0.2847	0.2911
202204450-3	0.2749	0.2781	0.202189	0.25173
202201977-13	0.2037	0.2661	0.285	0.2516
202204488-4	0.2548	0.2268	0.2361	0.239233
202202469-13	0.1816	0.3274	0.2081	0.239033
202202585-19	0.2363	0.2436	0.2215	0.2338
202202619-5	0.1639	0.2554	0.2617	0.227
202203971-17	0.2061	0.2353	0.2282	0.2232
202203718-10	0.2048	0.2216	0.1905	0.205633
202204297-8	0.2042	0.2062	0.204978	0.205126
202202700-9	0.2076	0.2061	0.1849	0.199533
202202260-20	0.1647	0.1559	0.1835	0.168033
202203324-15	0.1665	0.1737	0.1536	0.1646
202204449-3	0.1547	0.1639	0.1426	0.153733
202202293-10	0.1675	0.1248	0.1567	0.149667
202306821-26	0.1563	0.1723	0.0862	0.138267
202201979-18	0.1542	0.1327	0.1239	0.136933
202202130-9	0.1359	0.1274	0.1193	0.127533
202204571-4	0.1274	0.1081	0.1246	0.120033
202307558-2	0.1526	0.0564	0.0245	0.0778333
202307443-10	0.0865	0.0765	0.0489	0.0706333
202202089-6	0.0758	0.0547	0.0694	0.0666333
202305217-17	0.0361	0.0981	0.0234	0.0525333
202305690-1	0.0946	0.0264	0.0162	0.0457333
202303929-3	0.053	0.009	0.021	0.0276667
202300114-1	0.0214	0.0531	0.0015	0.0253333
202313388-2	0.0015	0.0231	0.0431	0.0225667
202310729-18	0.0265	0.0045	0.0064	0.0124667
